# Supplementary material for: Phosphorylation of the HIV-1 capsid by MELK triggers uncoating to promote viral cDNA synthesis
Source: PLoS Pathog. 2017 Jul 6;13(7):e1006441. doi: 10.1371/journal.ppat.1006441 (PMC5500366; doi:10.1371/journal.ppat.1006441)
Supplement: S1 Table — Explanation of column headings in the table: No: Number of identified host factor in this screen; Symbol; gene symbol; 21 mer target sequence: shRNA sequences identified in infection-resistant cells free from HIV-1 DNA; GPP Clone ID: Identification data of shRNA provided by Genetic Perturbation Platform (GPP); GO-Biological Process: Identified biological process based upon gene ontology; GO-Cellular component: Identified cellular component based upon gene ontology. Information on gene ontology shown in this table was obtained from the Gene Ontology Annotation Database (http://www.ebi.ac.uk/GOA). (XLSX) [file ppat.1006441.s002.xlsx]

## Sheet: Sheet1
No.	Symbol	21mer target sequence	GPP Clone ID	GO - Biological Process	GO - Cellular component
1	PLXNA3	GAGAGGTATTATCGAGACATT	TRCN0000047682	axon guidance	integral to membrane, intracellular, membrane, plasma membrane
2	KCNK1	CGACCTTACATAGGAGGAGAA	TRCN0000044723	ion transmembrane transport, ion transport, potassium ion transport, response to nicotine, transport	apical plasma membrane, brush border membrane, cytoplasm, endosome, integral to membrane, membrane, voltage-gated potassium channel complex
3	SLC5A4	GCCAGGAATTATATTTGGAAT	TRCN0000042813 or TRCN0000174070	carbohydrate transport, ion transport, sodium ion transport, transmembrane transport, transport	integral to membrane, membrane
4	RABL2B	TCCAAACTCATGGAGAGATTT	TRCN0000048164	small GTPase mediated signal transduction	intracellular
5	RAB35	GAAGCTCACGAAGAACAGTAA	TRCN0000047797	cytokinesis, endosome transport, protein localization, protein transport, small GTPase mediated signal transduction, transport	cell projection membrane, clathrin-coated endocytic vesicle, coated pit, intercellular bridge, melanosome, membrane, mitochondrion, plasma membrane
6	RALGPS2	CATTCCCTATTTAGGTATCTA	TRCN0000047284	small GTPase mediated signal transduction	cytoplasm, intracellular, membrane, plasma membrane
7	ACOT9	GCCTGAATTACGAGAGAAATA	TRCN0000048903	acyl-CoA metabolic process, metabolic process	mitochondrion
8	DPP10	GCTACCACATTATTATTGGAA	TRCN0000046667	proteolysis	integral to membrane, membrane, membrane fraction
9	GARS	GCTGTGCTTTGAAGAACAATA	TRCN0000045794	cell death, diadenosine tetraphosphate biosynthetic process, glycyl-tRNA aminoacylation, regulated secretory pathway, translation, tRNA aminoacylation for protein translation	cytoplasm, cytosol, mitochondrial matrix, mitochondrion, soluble fraction, stored secretory granule
10	RAPGEFL1	CAAGGATCTATACCTGCTAAT	TRCN0000047579	G-protein coupled receptor protein signaling pathway, nervous system development, small GTPase mediated signal transduction	intracellular, membrane fraction
11	PPIA	CGCGTCTCCTTTGAGCTGTTT	TRCN0000049170	entry into host cell, establishment of integrated proviral latency fusion of virus membrane with host plasma membrane, leukocyte migration, lipid particle organization, neutrophil degranulation, positive regulation of protein secretion, positive regulation of viral genome replication, protein folding, protein peptidyl-prolyl isomerization, regulation of viral genome replication, RNA-dependent DNA…	cytosol, extracellular exosome, extracellular region, extracellular space, ficolin-1-rich granule lumen, focal adhesion, membrane, nucleus, secretory granule lumen
12	ECT2	CGGAATGAACAGGATTTCTAT	TRCN0000299362	apoptosis, cell morphogenesis, induction of apoptosis by extracellular signals, intracellular signaling pathway, positive regulation of I-kappaB kinase/NF-kappaB cascade, regulation of Rho protein signal transduction	cytosol, intracellular
13	OPHN1	CCATACAAACAACAGCTCCAA	TRCN0000047972	actin cytoskeleton organization, axon guidance, endocytosis, nervous system development, signal transduction, substrate-bound cell migration, cell extension	actin cytoskeleton, axon, cell junction, cell projection, dendritic spine, intracellular, synapse
14	ADSSL1	GAGCCCACCTTGTGTTTGATT	TRCN0000045825	AMP biosynthetic process, immune system process, purine nucleotide biosynthetic process, purine nucleotide metabolic process, purine ribonucleoside monophosphate biosynthetic process	cytoplasm, membrane
15	THEM4	CTTCTGAGGAAGTCATTCTTA	TRCN0000048721	fatty acid metabolic process, long-chain fatty-acyl-CoA biosynthetic process, protein kinase B signaling, regulation of mitochondrial membrane permeability involved in apoptotic process	cell projection, cytoplasm, mitochondrion, plasma membrane, ruffle membrane
16	P2RX3	CTTCAACTTTGAGAAGGGAAA	TRCN0000044951	behavioral response to pain, cation transport, ion transmembrane transport, ion transport, neuromuscular synaptic transmission, peristalsis, positive regulation of calcium ion transport into cytosol, positive regulation of calcium-mediated signaling, protein homooligomerization, regulation of action potential in neuron, regulation of synaptic plasticity, response to ATP, response to carbohydrate …	axon, dendritic spine, Golgi apparatus, integral to membrane, integral to plasma membrane, intracellular part, membrane, membrane fraction, membrane raft, neuron projection, neuronal cell body, rough endoplasmic reticulum, synaptosome, terminal button
17	C6orf58	GCACCAGATAATGAACAGAAT	TRCN0000147528	multicellular organism development	extracellular region
18	SLMO1	GAGTGGATAATTGAACACTCT	TRCN0000147445	phospholipid transport, positive regulation of protein targeting to mitochondrion	mitochondrion
19	LARP6	GCAAGTGTATGGATTATTCCT	TRCN0000145086	RNA processing	cytoplasm, nucleus, ribonucleoprotein complex
20	CRBN	GCAGCTTATGTGAATCCTCAT	TRCN0000142139 (?)	proteasomal ubiquitin-dependent protein catabolic process, protein ubiquitination, proteolysis, SCF-dependent proteasomal ubiquitin-dependent protein catabolic process	Cul4A-RING ubiquitin ligase complex, cytoplasm, membrane, nucleus, SCF ubiquitin ligase complex
21	NCRNA00083	GCACCCTTTCAGAGGATAACT	TRCN0000140021	-	integral component of plasma membrane
22	DGAT2L6	CCTTTCTCCTAAACCTTAGTT	TRCN0000129843	lipid biosynthetic process, lipid metabolic process	endoplasmic reticulum, endoplasmic reticulum membrane, integral to membrane, membrane
23	KIAA1024	GCCTCAATGAGGAGGAGATAA	TRCN0000140721	-	integral to membrane, membrane
24	TPRG1	GTCATTCATTGGAAACCGCAA	TRCN0000128856	-	cytoplasm
25	STMN1	CCTGTAGATACCAAAGGGATT	TRCN0000142904	axonogenesis, brain development, cell differentiation, intracellular signaling pathway, microtubule depolymerization, mitotic spindle organization, multicellular organismal development, negative regulation of microtubule polymerization, nervous system development, positive regulation of cellular component movement, response to virus, signal transduction	cytoplasm, integral to membrane, intracellular, membrane, microtubule
26	TNPO3	CGAGCTGATAATCGGATTGTA	TRCN0000038332	splicing factor protein import into nucleus	cytoplasm, intracellular membrane-bounded organelle, nuclear membrane
27	OBSCN	CCTGTCATCAGCTGGTACAAA	TRCN0000195565	apoptosis, cell differentiation, induction of apoptosis by extracellular signals, multicellular organismal development, protein amino acid phosphorylation, regulation of Rho protein signal transduction	cytoplasm, cytosol, intracellular, M band, myofibril, sarcomere, Z disc
28	MELK	GACTAAAGCTTCACTATAATG	TRCN0000196420	phosphorylation, protein amino acid phosphorylation	cytoplasm
29	NCOA4	CCGGGCTGAACAGCAAATTAA	TRCN0000019725	androgen receptor signaling pathway, male gonad development, positive regulation of transcription, DNA-dependent, regulation of transcription, response to hormone stimulus	mitochondrion, nucleus
30	TPM4	GTGCTGAATTTGCAGAGAGAA	TRCN0000123066	cellular component movement, muscle contraction, response to oxidative stress	cortical cytoskeleton, cytoplasm, cytoskeleton, filamentous actin, muscle thin filament tropomyosin, podosome, stress fiber
31	NCAN	GCCAATAGAGTTGAGGCACAT	TRCN0000056158	cell adhesion, neuron cell-cell adhesion, regulation of synapse structural plasticity	extracellular region, plasma membrane, proteinaceous extracellular matrix
32	SPTBN4	CCAAGAGATGAACAGCCTGAT	TRCN0000113939	actin filament capping, adult behavior, adult walking behavior, axonogenesis, cytoskeletal anchoring at plasma membrane, fertilization, positive regulation of multicellular organism growth, sensory perception of sound, transmission of nerve impulse, vesicle-mediated transport	axon, axon hillock, cell body fiber, cell cortex, cytoplasm, cytoskeleton, cytosol, nuclear matrix, PML body, spectrin
